# Supplementary material for: Optimization and mechanisms of rapid adsorptive removal of chromium (VI) from wastewater using industrial waste derived nanoparticles
Source: Sci Rep. 2022 Aug 19;12:14174. doi: 10.1038/s41598-022-18494-0 (PMC9391442; doi:10.1038/s41598-022-18494-0)
Supplement: Supplementary file 1 — Supplementary Information 1. [file 41598_2022_18494_MOESM1_ESM.xlsx]

## Sheet: Data
			Chromium
160 ppm-saturation											% from T-element
		Exchangeable	Bond to carbonate	Bound to Fe-Mn oxides	Bound to OM		T-element	RS	Non-RS		Exchangeable Cr	Bond to carbonate	Bound to Fe-Mn oxides	Bound to OM	RS	Non-RS	Sum
Bulk WTRs	bWTRs	18	20	44	25		173.5	66.5	107		10.3746	11.5274	25.3602	14.4092	38.3285	61.6715	100
micro WTRs	μ WTRs	7	11	18	13		174	125	49		4.02299	6.32184	10.3448	7.47126	71.8391	28.1609	100
nano WTRs	nWTRs	3.55	6.22	12.12	6.44		173.2	144.87	28.33		2.04965	3.59122	6.99769	3.71824	83.6432	16.3568	100
