# Supplementary material for: Optimization and mechanisms of rapid adsorptive removal of chromium (VI) from wastewater using industrial waste derived nanoparticles
Source: Sci Rep. 2022 Aug 19;12:14174. doi: 10.1038/s41598-022-18494-0 (PMC9391442; doi:10.1038/s41598-022-18494-0)
Supplement: Supplementary file 2 — Supplementary Information 2. [file 41598_2022_18494_MOESM2_ESM.xlsx]

## Sheet: Cr(VI)
															Mixture [As(V),Cr(VI),Hg(II)]"
			nano WTRs			bulk WTRs								nano WTRs
	avg.	initial Co	Ce	qe		Ce	qe								avg.	initial Co	Ce	qe
		5	0.00175	999.702		1.5	74.5									5	3.98	323.4
		20	0.007	3998.81		5.33	309.39									20	17.22	1072.6
		40	0.02	7996.6		18.65	482.95									40	33.76	2260.8
		80	0.05	15991.5		38.09	952.47									80	62.09	5444.7
		160	0.15	31974.5		54.98	2265.34									160	143.65	7579.5

## Sheet: Isotherm models
	Freundlich			ln qe vs. lnCe											Langmuir-1			1/ qe vs. 1/Ce
	nano WTRs						bulk WTRs								nano WTRs						bulk WTRs
	initial Co	Ce	qe	ln Ce	ln qe		Ce	qe	ln Ce	ln qe					initial Co	Ce	qe	1/Ce	1/ qe		Ce	qe	1/Ce	1/ qe
	5	0.00175	999.702	-6.34814	6.90746		1.5	74.5	0.405465	4.3108					5	0.00175	999.702	571.429	0.0010003		1.5	74.5	0.666667	0.0134228
	20	0.007	3998.81	-4.96185	8.29375		5.33	309.39	1.67335	5.7346					20	0.007	3998.81	142.857	0.000250074		5.33	309.39	0.187617	0.00323217
	40	0.02	7996.6	-3.91202	8.98677		18.65	482.95	2.92585	6.17991					40	0.02	7996.6	50	0.000125053		18.65	482.95	0.0536193	0.00207061
	80	0.05	15991.5	-2.99573	9.67981		38.09	952.47	3.63995	6.85906					80	0.05	15991.5	20	6.25332e-05		38.09	952.47	0.0262536	0.0010499
	160	0.15	31974.5	-1.89712	10.3727		54.98	2265.34	4.00697	7.72548					160	0.15	31974.5	6.66667	3.12749e-05		54.98	2265.34	0.0181884	0.000441435
				SE	0.150674				SE	0.340748								SE	1.40787e-05				SE	0.000621992
	Temkin			θ vs. lnCe											Fowler-Guggenheim				ln[Ce(1-θ)/θ] vs. θ
	nano WTRs							bulk WTRs							nano WTRs							bulk WTRs
	initial Co	Ce	qe	ln Ce	Qmax	θ		Ce	qe	ln Ce	Qmax	θ			initial Co	Ce	qe	Qmax	θ	ln[Ce(1-θ)/θ]		Ce	qe	Qmax	θ	ln[Ce(1-θ)/θ]
	5	0.00175	999.702	-6.34814	40650.4	0.0245927		1.5	74.5	0.405465	2777.78	0.02682			5	0.00175	999.702	40650.4	0.0245927	-2.66773		1.5	74.5	2777.78	0.02682	3.99689
	20	0.007	3998.81	-4.96185	40650.4	0.0983707		5.33	309.39	1.67335	2777.78	0.11138			20	0.007	3998.81	40650.4	0.0983707	-2.74638		5.33	309.39	2777.78	0.11138	3.75007
	40	0.02	7996.6	-3.91202	40650.4	0.196716		18.65	482.95	2.92585	2777.78	0.173862			40	0.02	7996.6	40650.4	0.196716	-2.50508		18.65	482.95	2777.78	0.173862	4.48435
	80	0.05	15991.5	-2.99573	40650.4	0.393391		38.09	952.47	3.63995	2777.78	0.342889			80	0.05	15991.5	40650.4	0.393391	-2.56265		38.09	952.47	2777.78	0.342889	4.2904
	160	0.15	31974.5	-1.89712	40650.4	0.786573		54.98	2265.34	4.00697	2777.78	0.815522			160	0.15	31974.5	40650.4	0.786573	-3.20151		54.98	2265.34	2777.78	0.815522	2.52067
				SE	0.132802					SE	0.214487							SE	0.212874					SE	0.542838
	Kiselev				[1/Ce*(1-θ)] vs.(1/ θ)
	nano WTRs								bulk WTRs
	initial Co	Ce	qe	Qmax	θ	[1/Ce*(1-θ)]	1/ θ		Ce	qe	Qmax	θ	[1/Ce*(1-θ)]	1/ θ
	5	0.00175	999.702	40650.4	0.0245927	585.836	40.6625		1.5	74.5	2777.78	0.02682	0.685039	37.2856
	20	0.007	3998.81	40650.4	0.0983707	158.443	10.1656		5.33	309.39	2777.78	0.11138	0.211133	8.97825
	40	0.02	7996.6	40650.4	0.196716	62.2445	5.08346		18.65	482.95	2777.78	0.173862	0.0649036	5.75169
	80	0.05	15991.5	40650.4	0.393391	32.9702	2.542		38.09	952.47	2777.78	0.342889	0.0399531	2.9164
	160	0.15	31974.5	40650.4	0.786573	31.2362	1.27134		54.98	2265.34	2777.78	0.815522	0.0985939	1.22621
				SE	11.8526						SE	0.053322
	Hill-deBoer				Ln [{Ce*(1-θ)}/θ] -[θ/(1-θ)]vs. θ
	nano WTRs										bulk WTRs
	initial Co	Ce	qe	Qmax	θ	Ln [{Ce*(1-θ)}/θ]	[θ/(1-θ)]	Ln [{Ce*(1-θ)}/θ] -[θ/(1-θ)]			Ce	qe	Qmax	θ	Ln [{Ce*(1-θ)}/θ]	[θ/(1-θ)]	Ln [{Ce*(1-θ)}/θ] -[θ/(1-θ)]
	5	0.00175	999.702	40650.4	0.0245927	-2.66773	0.0252127	-2.69295			1.5	74.5	2777.78	0.02682	3.99689	0.0275591	3.96933
	20	0.007	3998.81	40650.4	0.0983707	-2.74638	0.109103	-2.85549			5.33	309.39	2777.78	0.11138	3.75007	0.125341	3.62473
	40	0.02	7996.6	40650.4	0.196716	-2.50508	0.24489	-2.74997			18.65	482.95	2777.78	0.173862	4.48435	0.210451	4.2739
	80	0.05	15991.5	40650.4	0.393391	-2.56265	0.648508	-3.21116			38.09	952.47	2777.78	0.342889	4.2904	0.521813	3.76859
	160	0.15	31974.5	40650.4	0.786573	-3.20151	3.68543	-6.88694			54.98	2265.34	2777.78	0.815522	2.52067	4.42069	-1.90002
				SE	0.761011								SE	1.10923
