# Supplementary material for: Optimization and mechanisms of rapid adsorptive removal of chromium (VI) from wastewater using industrial waste derived nanoparticles
Source: Sci Rep. 2022 Aug 19;12:14174. doi: 10.1038/s41598-022-18494-0 (PMC9391442; doi:10.1038/s41598-022-18494-0)
Supplement: Supplementary file 3 — Supplementary Information 3. [file 41598_2022_18494_MOESM3_ESM.xlsx]

## Sheet: Sheet1
		pH=5
	Time	Cr-Q
	5	16296.7
	30	17851.7
	60	18200
	240	18466.7
	480	18596.7
	1440	18632.3
		pH=7
	Time	Cr-Q
	5	11253.3
	30	12600
	60	13290
	240	14200
	480	14666.7
	1440	14883.3
		pH=9
	Time	Cr-Q
	5	3566.67
	30	4113.33
	60	4773.33
	240	4966.67
	480	5076.67
	1440	5133.33

## Sheet: kinetic  models
	First order kinetics			Ln(q0-q) = a - ( Ka * T )					Second order kinetics			T/q = 1/k2*qe2 +t/qe						Elovich model		qt= (1/ β) ln(α β ) + (1/ β) lnt						Parabolic diffusion model			qt = a + ka *T1/2					Power function model			log q = logka Cο +(1/m)* logT
		pH=5								pH=5									pH=5								pH=5								pH=5
	Time	Cr-Q	ln(q0-q)	SE					Time	Cr-Q	T/Q	SE						Time	Cr-Q	lnt	SE					Time	Cr-Q	(t)^ 0.5	SE					Time	Cr-Q	logt	logq	SE
	5	16296.7	7.75605	0.546397					5	16296.7	0.000306811	3.19644e-05						5	16296.7	1.60944	426.892					5	16296.7	2.23607	719.148					5	16296.7	0.69897	4.2121	0.0109641
	30	17851.7	6.66014						30	17851.7	0.00168052							30	17851.7	3.4012						30	17851.7	5.47723						30	17851.7	1.47712	4.25168
	60	18200	6.06919						60	18200	0.0032967							60	18200	4.09434						60	18200	7.74597						60	18200	1.77815	4.26007
	240	18466.7	5.10994						240	18466.7	0.0129964							240	18466.7	5.48064						240	18466.7	15.4919						240	18466.7	2.38021	4.26639
	480	18596.7	3.57403						480	18596.7	0.0258111							480	18596.7	6.17379						480	18596.7	21.9089						480	18596.7	2.68124	4.26944
	1440	18632.3							1440	18632.3	0.077285							1440	18632.3	7.2724						1440	18632.3	37.9473						1440	18632.3	3.15836	4.27027
		pH=7								pH=7									pH=7								pH=7								pH=7
	Time	Cr-Q	ln(q0-q)	SE					Time	Cr-Q	T/Q	SE						Time	Cr-Q	lnt	SE					Time	Cr-Q	(t)^ 0.5	SE					Time	Cr-Q	logt	logq	SE
	5	11253.3	8.19699	0.226047					5	11253.3	0.000444313	0.000274671						5	11253.3	1.60944	249.675					5	11253.3	2.23607	804.642					5	11253.3	0.69897	4.05128	0.00975579
	30	12600	7.73339						30	12600	0.00238095							30	12600	3.4012						30	12600	5.47723						30	12600	1.47712	4.10037
	60	13290	7.37358						60	13290	0.00451467							60	13290	4.09434						60	13290	7.74597						60	13290	1.77815	4.12352
	240	14200	6.52698						240	14200	0.0169014							240	14200	5.48064						240	14200	15.4919						240	14200	2.38021	4.15229
	480	14666.7	5.37833						480	14666.7	0.0327273							480	14666.7	6.17379						480	14666.7	21.9089						480	14666.7	2.68124	4.16633
	1440	14883.3							1440	14883.3	0.0967525							1440	14883.3	7.2724						1440	14883.3	37.9473						1440	14883.3	3.15836	4.1727
		pH=9								pH=9									pH=9								pH=9								pH=9
	Time	Cr-Q	ln(q0-q)	SE					Time	Cr-Q	T/Q	SE						Time	Cr-Q	lnt	SE					Time	Cr-Q	(t)^ 0.5	SE					Time	Cr-Q	logt	logq	SE
	5	3566.67	7.35671	0.512691					5	3566.67	0.00140187	0.000521293						5	3566.67	1.60944	233.97					5	3566.67	2.23607	446.604					5	3566.67	0.69897	3.55226	0.0249547
	30	4113.33	6.92756						30	4113.33	0.00729336							30	4113.33	3.4012						30	4113.33	5.47723						30	4113.33	1.47712	3.61419
	60	4773.33	5.8861						60	4773.33	0.0125698							60	4773.33	4.09434						60	4773.33	7.74597						60	4773.33	1.77815	3.67882
	240	4966.67	5.11599						240	4966.67	0.0483221							240	4966.67	5.48064						240	4966.67	15.4919						240	4966.67	2.38021	3.69607
	480	5076.67	4.03717						480	5076.67	0.0945502							480	5076.67	6.17379						480	5076.67	21.9089						480	5076.67	2.68124	3.70558
	1440	5133.33							1440	5133.33	0.280519							1440	5133.33	7.2724						1440	5133.33	37.9473						1440	5133.33	3.15836	3.7104
